# Supplementary material for: Genetic modifiers of rare variants in monogenic developmental disorder loci
Source: Nat Genet. 2024 Apr 18;56(5):861–8. doi: 10.1038/s41588-024-01710-0 (PMC11096126; doi:10.1038/s41588-024-01710-0)
Supplement: Supplementary file 3 — Supplementary Tables 1−10. [file 41588_2024_1710_MOESM3_ESM.xlsx]

## Sheet: Table S1
Supplementary Table 1: list of 599 monoallelic DDG2P genes (downloaded 27 November 2020)
ABCC9
ABL1
ACAN
ACTB
ACTG1
ACVR1
ADAR
ADCY5
ADNP
AFF3
AFF4
AGO1
AHDC1
ALDH18A1
ALX4
ANKH
ANKRD11
ANKRD26
AP2M1
AP2S1
ARCN1
ARF1
ARHGAP31
ARHGAP35
ARID1A
ARID1B
ARID2
ASH1L
ASXL1
ASXL2
ASXL3
ATAD3A
ATN1
ATP1A1
ATP1A2
ATP6V0A1
ATP6V1B2
ATPA2
AUTS2
BCL11A
BCL11B
BFSP2
BHLHA9
BICD2
BMP2
BMP4
BNC2
BPTF
BRAF
BRD4
BRPF1
BRSK2
CACNA1A
CACNA1C
CACNA1D
CACNA1E
CACNA1G
CAMK2A
CAMK2B
CAMTA1
CBL
CCDC78
CCND2
CD96
CDH2
CDK13
CDK8
CDON
CERT1
CFC1
CHAMP1
CHD1
CHD2
CHD3
CHD4
CHD7
CHD8
CHRNA4
CHRNB2
CIC
CLTC
CNOT1
CNOT3
COG4
COL10A1
COL11A1
COL11A2
COL1A1
COL2A1
COL4A3
COL6A1
COL9A1
COL9A2
COL9A3
COMP
CREBBP
CRELD1
CRX
CRYAA
CRYBA1
CRYBA4
CRYBB1
CRYBB2
CRYGC
CRYGD
CSNK2A1
CSNK2B
CTBP1
CTCF
CTNNB1
CTNND1
CTNND2
CUL3
CUX2
DDX23
DDX6
DEAF1
DEPDC5
DHDDS
DHX30
DLG4
DLL4
DMPK
DNM1
DNM1L
DNMT3A
DPF2
DPYSL5
DSPP
DSTYK
DVL1
DVL3
DYNC1H1
DYRK1A
EBF3
EDAR
EDN1
EDNRA
EDNRB
EED
EEF1A2
EEF2
EFTUD2
EHMT1
EIF5A
ELN
EP300
ERF
EXT1
EXT2
EYA1
EZH2
FAM111A
FBN1
FBN2
FBXO11
FBXW11
FBXW7
FGF10
FGF12
FGF14
FGF9
FGFR1
FGFR2
FGFR3
FLNB
FLT4
FN1
FOXC1
FOXC2
FOXE3
FOXF1
FOXG1
FOXJ1
FOXL2
FOXP1
FOXP2
FTL
FZD5
GABBR2
GABRA1
GABRB2
GABRB3
GABRG2
GATA2
GATA3
GATA4
GATA6
GATAD2B
GCH1
GDF5
GDF6
GFAP
GIGYF1
GJA1
GJA3
GJA8
GJC2
GLI2
GLI3
GLMN
GLUD1
GMNN
GNAI1
GNAI3
GNAO1
GNAS
GNB1
GNB2
GREB1L
GRHL3
GRIA2
GRIN1
GRIN2A
GRIN2B
GRIN2D
GUCY2C
H1-4
HCN1
HDAC4
HECW2
HESX1
HIST1H1E
HIST1H2AC
HIST1H4C
HIVEP2
HK1
HNF1B
HNF4A
HNRNPD
HNRNPH1
HNRNPK
HNRNPR
HNRNPU
HOXA13
HOXD13
HPD
HRAS
HSF4
IFIH1
IFITM5
IGF1R
IHH
IRF2BPL
IRF6
ITPR1
JAG1
KANSL1
KAT6A
KAT6B
KBTBD13
KCNA2
KCNB1
KCNC1
KCNC3
KCND3
KCNH1
KCNJ11
KCNJ6
KCNJ8
KCNK3
KCNK4
KCNN3
KCNQ2
KCNQ3
KCNQ5
KCNT1
KCTD1
KDM1A
KDM3B
KDM5B
KDM6B
KIDINS220
KIF11
KIF1A
KIF22
KIF2A
KIF5C
KLF1
KMT2A
KMT2B
KMT2C
KMT2D
KMT2E
KMT5B
KRAS
KRT74
LEMD2
LEMD3
LHX4
LMX1B
LRP5
LZTR1
MAB21L2
MACF1
MAF
MAFB
MAP2K1
MAP2K2
MAP3K1
MAP3K7
MAPK8IP3
MAST1
MATN3
MBD5
MECOM
MED13
MED13L
MEF2C
MEIS2
MIB1
MIR17HG
MITF
MMP13
MN1
MNX1
MSL2
MSX1
MSX2
MTOR
MYCN
MYH3
MYH9
MYRF
MYT1L
NAA15
NACC1
NALCN
NBEA
NDNF
NEDD4L
NF1
NFIA
NFIB
NFIX
NIPBL
NKX2-1
NKX2-5
NODAL
NOG
NOTCH1
NOTCH2
NOVA2
NPM1
NR2F1
NR2F2
NR4A2
NRAS
NRXN1
NRXN2
NSD1
NSD2
NTRK2
NUS1
ODC1
OTX2
P4HB
PACS1
PACS2
PAFAH1B1
PAK1
PAX2
PAX3
PAX6
PAX8
PAX9
PBX1
PCBP2
PCGF2
PDE10A
PDE4D
PDGFRB
PHACTR1
PHF12
PHF21A
PHIP
PHOX2B
PIEZO2
PIGU
PIK3R1
PIK3R2
PITX1
PITX2
PITX3
PLCB4
POGZ
POLR1A
POLR1D
POLR2A
POU3F3
PPM1D
PPP1CB
PPP1R12A
PPP2CA
PPP2R1A
PPP2R5D
PPP3CA
PRKAR1A
PRKD1
PRPF8
PRR12
PRRT2
PSMC5
PTCH1
PTDSS1
PTEN
PTH1R
PTHLH
PTPN11
PUF60
PURA
QRICH1
RAB11A
RAB11B
RAB14
RAC1
RAC3
RAD21
RAF1
RAI1
RARB
RBPJ
RERE
RHOBTB2
RIT1
RNF13
ROBO4
ROR2
RORA
RPL11
RPS19
RPS23
RPS26
RRAS
RRAS2
RUNX2
SALL1
SALL4
SAMD9
SATB1
SATB2
SCAF4
SCN11A
SCN1A
SCN1B
SCN2A
SCN3A
SCN4A
SCN8A
SET
SETBP1
SETD1A
SETD1B
SETD2
SETD5
SF3B4
SHANK1
SHANK2
SHANK3
SHH
SHOC2
SHROOM3
SIK1
SIM1
SIN3A
SIX1
SIX3
SIX5
SKI
SLC1A2
SLC25A24
SLC25A4
SLC2A1
SLC6A1
SMAD3
SMAD4
SMARCA2
SMARCA4
SMARCB1
SMARCC2
SMARCD1
SMARCE1
SMC3
SNAP25
SNRPB
SNRPE
SON
SOS1
SOX10
SOX11
SOX17
SOX2
SOX4
SOX5
SOX6
SOX9
SPAST
SPECC1L
SPEN
SPRED1
SPTAN1
SPTBN1
SPTBN2
SRCAP
SRP54
SRRM2
SRSF1
STAG1
STX1B
STXBP1
SUZ12
SYNCRIP
SYNGAP1
SYT1
TAB2
TAOK1
TBL1XR1
TBR1
TBX1
TBX18
TBX20
TBX3
TBX4
TBX5
TCF12
TCF20
TCF4
TCF7L2
TCOF1
TEK
TET3
TFAP2A
TFAP2B
TGFB1
TGFB3
TGFBR1
TGFBR2
TGIF1
THRA
TINF2
TLK2
TMEM63A
TNRC6B
TP63
TPM2
TRAF7
TRIM8
TRIO
TRIP12
TRPM3
TRPS1
TRPV3
TRPV4
TRRAP
TSC1
TSC2
TSHR
TUBA1A
TUBB
TUBB2A
TUBB2B
TUBB3
TUBB4A
TUBG1
TWIST1
TWIST2
U2AF2
UBTF
UPF1
USP7
VAMP2
VCP
WAC
WASF1
WDFY3
WDR11
WDR26
WDR37
WNT4
WNT5A
WT1
YAP1
YWHAG
YY1
ZBTB18
ZBTB20
ZEB2
ZFHX3
ZFHX4
ZIC1
ZIC2
ZMIZ1
ZMYM2
ZMYND11
ZNF148
ZNF292
ZNF462
ZNF750
ZSWIM6

## Sheet: Table S2
Supplementary Table 2: 18 phenotypes present in UK Biobank, chosen for relevance to cognitive, behavioural, reproductive, and socioeconomic traits related to neurodevelopmental disorders
Cognitive
Fluid Intelligence
Age Left Education
Years in Education
Reaction Time
Time taken on Pairs Test
Numeric Memory
Has a degree
Socioeconomic
TDI
Income
Unable to Work
In Employment
Physical/Reproductive
Never a parent
Never a father
Never pregnant
Height
Medical
Child DD diagnosed
Adult neuropsychiatric (diagnosed or self-reported)
Mental health (diagnosed or self-reported)

## Sheet: Table S3
Supplementary Table 3: ICD-9 and ICD-10 codes used to identify HES related information to categorize related clinical diagnoses:
Child DD ICD-10 Codes	Description	Adult DD ICD-10 Codes	Description	Mental Health ICD-10 Codes	Description
F70	Mild mental retardation	F20	Schizophrenia	F40	Phobic anxiety disorders
F71	Moderate mental retardation	F21	Schizotypal	F41	Other anxiety disorders
F72	Severe mental retardation	F22	Persistant Delusional Disorders	F42	OCD
F73	Profound mental retardation	F23	Acute and transient psychotic disorders	F43	Reaction to severe stress
F80	Developmental disorders of speech and language	F24	Induced delusional disorder	F44	Dissociative disorders
F81	Developmental disorders of scholastic skills	F25	Schizoaffective disorders	F45	Somatoform disorders
F82	Specific developmental disorder of motor function	F28	Other nonorganic psychotic disorders	F48	Other neurotic behaviours
F83	Mixed specific developmental disorders	F29	Unspecified nonorganic disorders	F50	Eating Disorders
F84	Pervasive developmental disorders	F30	Manic Episode	F51	Nonorganic sleep disorders
F78	Other mental retardation	F31	Bipolar affective disorder	F53	Mental and behavioural disorders associated w/ the puerperium
F79	Unspecified mental retardation	F32	Depressive episode	F54	Psychological and behavioural factors associated with disorders elsewhere
F84	Autism	F33	Recurrent depressive disorder	F99	Mental disorder, not otherwise specified
F88	Other disorders of psychological development	F34	Persistent mood disorder	G47	Sleep Disorders
F89	Unspecified disorder of psychological development	F38	Other mood affective disorders	R45	Emotional State
F90	Hyperkinetic Disorders (including ADHD)	F39	Unspecified mood affective disorders	Mental Health ICD-9 Codes
F91	Conduct Disorders	Adult DD ICD-9 Codes		300	Neurotic disorders
F92	Mixed disorders of conduct and emotions	295	schizophrenia	307	anorexia, etc
F93	Emotional disorders, childhood onset	296	Manic depressive	308	stress reactions
F94	Social functioning, childhood onset	345	epilepsy	309	adjustment issues
F95	Tic disorders			311	depressive disorder
F98	Other behavioural and emotional disorders, childhood onset			780.5	sleep disturbance
G40	Epilepsy
Q00-99	Congenital malformations
R62	Lack of expected normal physiological development
R48	Dyslexia
Z55	Problems related to education and literacy
Child DD ICD-9 Codes
299	Childhood psychoses
317	mild mental retardation
318	Other mental retardation
319	Unspecified mental retardation
740-759	Congenital malformations
312	disturbance of conduct
313	disturbance of emotions in childhood
314	Hyperkinetic Disorders
315	specific delays in development
314	hyperkinetic
299.0	infantile autism

## Sheet: Table S4
Supplementary Table 4: The number of individuals identified with a rare variant in any of 599 DDG2P genes in UK Biobank, sorted by number of variants present, and variant type
Overall Rare Variant Burden in 599 DDG2P Genes in 419,865 UKB Individuals:
Number of Variants	Times Seen
Overall	54445
One	50395
Two	3831
Three	206
Four	11
Five	2
Type of variant seen in 599 DDG2P Genes in 419,865 UKB Individuals:
Type of Variant	Times Seen
CNV Deletions	2644
CNV Duplications	3348
LoF	13989
Missense	39211
Among individuals with one variant:
Type of Variant	Times Seen
Individuals with one variant	50395
CNV Deletions	1127
CNV Duplications	1512
LoF	12153
Missense	35603
Among individuals with two variants:
Type of Variant	Times Seen
Individuals with two variants	3831
Two CNV Deletions	1
CNV Deletion and CNV Duplication	1
CNV Deletion and LoF	47
CNV Deletion and Missense	123
Two CNV Duplications	0
CNV Duplication and LoF	37
CNV Duplication and Missense	164
Two LoF	344
LoF and Missense	1268
Two Missense	1846
Among individuals with three variants:
Type of Variant	Times Seen
Individuals with three variants	206
Two CNV Deletions and one LoF	1
One CNV Deletion, One CNV Duplication, one Missense	1
One CNV Deletion, one LoF, one Missense	7
One CNV Duplication, one LoF, one Missense	3
Three LoF	9
Two Lof and one CNV Duplication	2
Two LoF and one Missense	46
Three Missense	59
Two Missense and one CNV Deletion	6
Two Missense and one CNV Duplication	11
Two Missense and one LoF	61
Among individuals with four variants:
Type of Variant	Times Seen
Individuals with four variants	11
Three LoF, one Missense	2
Two LoF, two Missense	3
One LoF, three Missense	4
Four Missense	2
Among individuals with five variants:
Type of Variant	Times Seen
Individuals with five variants	2
Two LoF, three Missense	2

## Sheet: Table S5
Supplementary Table 5: Rare variant burden association tests for individuals grouped by number of rare variants identified in their exome sequencing, for both individuals with any type of variant in these genes, and limited to those with a CNV deletion, duplication or putative loss of function variant in any of these genes
Rare Variant Burden: Association Test Results for individuals with any variant in the DDG2P gene set (n= 54,445): Continuous Trait Results							Rare Variant Burden: Association Test Results for individuals with any LoF variant or CNV in the DDG2P gene set (n= 16,934): Continuous Trait Results
Trait	Beta	Standard Error	P Value	95% CI I	95% CI II		Trait	Beta	Standard Error	P Value	95% CI I	95% CI II
Fluid Intelligence							Fluid Intelligence
One Variant Only	-0.132537	0.0143363	2.377e-20	-0.160636	-0.104438		One Variant Only	-0.215646	0.024144	4.23e-19	-0.262968	-0.168325
Two Variants	-0.228861	0.0484255	2.291e-06	-0.323774	-0.133948		Two Variants	-0.151383	0.138446	0.2742	-0.422734	0.119968
Three + Variants	-0.540541	0.213674	0.0114155	-0.959338	-0.121744		Three Variants	-2.94308	0.851149	0.00054477	-4.61132	-1.27485
Age Left Education	Beta	Standard Error	P Value	95% CI I	95% CI II		Age Left Education	Beta	Standard Error	P Value	95% CI I	95% CI II
One Variant Only	-0.088085	0.01254	2.156e-12	-0.112663	-0.0635069		One Variant Only	-0.12682	0.020622	7.773e-10	-0.167238	-0.086401
Two Variants	-0.144962	0.043314	0.00081772	-0.229856	-0.0600675		Two Variants	-0.0432198	0.119324	0.717199	-0.277092	0.190652
Three + Variants	-0.581057	0.182795	0.00147938	-0.93933	-0.222783		Three + Variants	-0.889721	0.727561	0.221375	-2.31572	0.536278
Years in Education	Beta	Standard Error	P Value	95% CI I	95% CI II		Years in Education	Beta	Standard Error	P Value	95% CI I	95% CI II
One Variant Only	-0.307392	0.0236369	1.17e-38	-0.35372	-0.261064		One Variant Only	-0.506384	0.0393457	6.742e-38	-0.5835	-0.429268
Two Variants	-0.408675	0.0807731	4.205e-07	-0.566987	-0.250362		Two Variants	-0.3735	0.223779	0.0951067	-0.812101	0.0651
Three + Variants	-0.377468	0.335973	0.261223	-1.03597	0.281029		Three Variants	0.277885	1.32032	0.833303	-2.30991	2.86568
Income	Beta	Standard Error	P Value	95% CI I	95% CI II		Income	Beta	Standard Error	P Value	95% CI I	95% CI II
One Variant Only	-0.0910209	0.00568663	1.213e-57	-0.102166	-0.0798753		One Variant Only	-0.151599	0.00949066	2.049e-57	-0.1702	-0.132997
Two Variants	-0.153051	0.0195907	5.627e-15	-0.191448	-0.114654		Two Variants	-0.199054	0.0546854	0.0002727	-0.306235	-0.0918718
Three + Variants	-0.206509	0.0826182	0.0124353	-0.368438	-0.0445797		Three Variants	0.0296407	0.349513	0.932416	-0.655395	0.714676
Townsend Deprivation Index	Beta	Standard Error	P Value	95% CI I	95% CI II		Townsend Deprivation Index	Beta	Standard Error	P Value	95% CI I	95% CI II
One Variant Only	0.172001	0.0140045	1.151e-34	0.144552	0.199449		One Variant Only	0.31622	0.0233141	6.733e-42	0.270525	0.361915
Two Variants	0.42291	0.0476836	7.407e-19	0.329451	0.516368		Two Variants	0.625423	0.132563	2.383e-06	0.365604	0.885243
Three + Variants	0.358707	0.198044	0.0701031	-0.0294534	0.746868		Three Variants	0.78793	0.784453	0.315171	-0.749575	2.32543
Numeric Memory	Beta	Standard Error	P Value	95% CI I	95% CI II		Numeric Memory	Beta	Standard Error	P Value	95% CI I	95% CI II
One Variant Only	-0.0348562	0.00863219	5.396e-05	-0.0517752	-0.0179373		One Variant Only	-0.0558294	0.0146347	0.00013633	-0.0845132	-0.0271456
Two Variants	-0.03933	0.0293968	0.180931	-0.0969472	0.0182872		Two Variants	-0.103745	0.0836719	0.215015	-0.26774	0.0602507
Three + Variants	-0.247226	0.125167	0.0482512	-0.492552	-0.0019008		Three Variants	-0.0154754	0.569298	0.978314	-1.13129	1.10034
Reaction Time	Beta	Standard Error	P Value	95% CI I	95% CI II		Reaction Time	Beta	Standard Error	P Value	95% CI I	95% CI II
One Variant Only	0.0358105	0.00446876	1.118e-15	0.0270518	0.0445691		One Variant Only	0.0625632	0.00743754	4.05e-17	0.0479858	0.0771406
Two Variants	0.0730936	0.0152397	1.617e-06	0.0432244	0.102963		Two Variants	0.132098	0.0422992	0.00179069	0.0491925	0.215003
Three + Variants	0.0258182	0.0634082	0.68388	-0.09846	0.150096		Three Variants	-0.0429247	0.24957	0.863442	-0.532074	0.446224
Time taken on Pairs Test	Beta	Standard Error	P Value	95% CI I	95% CI II		Time taken on Pairs Test	Beta	Standard Error	P Value	95% CI I	95% CI II
One Variant Only	0.105746	0.0154224	7.06e-12	0.0755184	0.135973		One Variant Only	0.182912	0.0256189	9.366e-13	0.1327	0.233124
Two Variants	0.170341	0.0525081	0.00117833	0.0674272	0.273256		Two Variants	0.476456	0.145767	0.00108087	0.190757	0.762156
Three + Variants	0.537831	0.218275	0.0137398	0.110019	0.965644		Three Variants	0.0880499	0.863366	0.918769	-1.60412	1.78022
Height	Beta	Standard Error	P Value	95% CI I	95% CI II		Height	Beta	Standard Error	P Value	95% CI I	95% CI II
One Variant Only	-0.325395	0.0300309	2.361e-27	-0.384255	-0.266536		One Variant Only	-0.532479	0.04991	1.436e-26	-0.630301	-0.434657
Two Variants	-0.519525	0.102276	3.784e-07	-0.719984	-0.319067		Two Variants	-0.809565	0.283426	0.00428562	-1.36507	-0.254058
Three + Variants	-1.16674	0.424545	0.00599259	-1.99883	-0.33464		Three Variants	-3.41379	1.67903	0.0420336	-6.70464	-0.122946
Rare Variant Burden: Association Test Results for individuals with any variant in the DDG2P gene set (n= 54,445): Binary Trait Results							Rare Variant Burden: Association Test Results for individuals with any LoF variant or CNV in the DDG2P gene set (n= 16,934): Binary Trait Results
Trait	Odds Ratio	Standard Error	P Value	95% CI I	95% CI II		Trait	Odds Ratio	Standard Error	P Value	95% CI I	95% CI II
Unable To Work							Unable To Work
One Variant Only	1.22063	0.0285841	1.687e-17	1.16587	1.27796		One Variant Only	1.41294	0.0510631	1.123e-21	1.31632	1.51665
Two Variants	1.29886	0.100793	0.00075264	1.1156	1.51223		Two Variants	1.16051	0.259953	0.506344	0.748133	1.80018
Three + Variants	1.41424	0.439882	0.265144	0.76872	2.60183		Three Variants	1	.	.	.	.
In Employment	Odds Ratio	Standard Error	P Value	95% CI I	95% CI II		In Employment	Odds Ratio	Standard Error	P Value	95% CI I	95% CI II
One Variant Only	0.959254	0.0113458	0.00043627	0.937272	0.981751		One Variant Only	0.89637	0.0176439	2.729e-08	0.862447	0.931627
Two Variants	0.850546	0.0344033	6.28e-05	0.78572	0.92072		Two Variants	0.827256	0.0931526	0.0921555	0.663424	1.03155
Three + Variants	0.856169	0.146043	0.36263	0.612864	1.19607		Three Variants	3.93128	2.62067	0.0400147	1.06441	14.5198
Has a Degree	Odds Ratio	Standard Error	P Value	95% CI I	95% CI II		Has a Degree	Odds Ratio	Standard Error	P Value	95% CI I	95% CI II
One Variant Only	0.889982	0.00864114	3.373e-33	0.873206	0.907081		One Variant Only	0.811056	0.0131819	5.463e-38	0.785627	0.837308
Two Variants	0.841328	0.0280219	2.133e-07	0.78816	0.898082		Two Variants	0.844562	0.0778256	0.0667579	0.705008	1.01174
Three + Variants	0.877675	0.121306	0.345147	0.669401	1.15075		Three Variants	0.935251	0.51135	0.902556	0.320282	2.73101
Has a Child DD Related Diagnosis	Odds Ratio	Standard Error	P Value	95% CI I	95% CI II		Has a Child DD Related Diagnosis	Odds Ratio	Standard Error	P Value	95% CI I	95% CI II
One Variant Only	1.27702	0.0420263	1.084e-13	1.19725	1.3621		One Variant Only	1.66373	0.079954	3.218e-26	1.51417	1.82805
Two Variants	1.66185	0.163037	2.25e-07	1.37115	2.01419		Two Variants	2.13756	0.514055	0.00158387	1.33418	3.42469
Three + Variants	2.13903	0.771217	0.034954	1.05516	4.33624		Three Variants	4.34388	4.50911	0.157084	0.567935	33.2244
Has an Adult DD Related Diagnosis	Odds Ratio	Standard Error	P Value	95% CI I	95% CI II		Has an Adult DD Related Diagnosis	Odds Ratio	Standard Error	P Value	95% CI I	95% CI II
One Variant Only	1.12491	0.0257846	2.824e-07	1.07549	1.17659		One Variant Only	1.21798	0.0445936	7.212e-08	1.13364	1.30859
Two Variants	1.29929	0.094737	0.00032967	1.12627	1.4989		Two Variants	1.24835	0.256781	0.28085	0.834159	1.86821
Three + Variants	1.72494	0.462508	0.0420207	1.01986	2.91747		Three Variants	3.77403	2.88873	0.0827101	0.841928	16.9175
Has a Mental Health Related Diagnosis	Odds Ratio	Standard Error	P Value	95% CI I	95% CI II		Has a Mental Health Related Diagnosis	Odds Ratio	Standard Error	P Value	95% CI I	95% CI II
One Variant Only	1.10731	0.0208135	5.86e-08	1.06726	1.14886		One Variant Only	1.17047	0.0355675	2.221e-07	1.10279	1.24229
Two Variants	1.14899	0.0722119	0.0271205	1.01582	1.29961		Two Variants	1.38699	0.224209	0.0429977	1.01036	1.90402
Three + Variants	1.25473	0.317324	0.369577	0.764328	2.05978		Three Variants	2.31944	1.77414	0.271367	0.517965	10.3864
Never a Parent	Odds Ratio	Standard Error	P Value	95% CI I	95% CI II		Never a Parent	Odds Ratio	Standard Error	P Value	95% CI I	95% CI II
One Variant Only	1.10698	0.0136843	2e-16	1.08049	1.13413		One Variant Only	1.18288	0.0238102	7.203e-17	1.13712	1.23048
Two Variants	1.31932	0.0526796	3.915e-12	1.22001	1.42672		Two Variants	1.19574	0.135568	0.114851	0.957484	1.49328
Three + Variants	1.45201	0.234413	0.0208802	1.05816	1.99245		Three Variants	3.16471	1.84985	0.0487301	1.00644	9.95133
Never Pregnant	Odds Ratio	Standard Error	P Value	95% CI I	95% CI II		Never Pregnant	Odds Ratio	Standard Error	P Value	95% CI I	95% CI II
One Variant Only	1.0714	0.0194238	0.00014226	1.034	1.11016		One Variant Only	1.12835	0.0336907	5.245e-05	1.06422	1.19636
Two Variants	1.28603	0.0746444	1.463e-05	1.14775	1.44098		Two Variants	1.06405	0.180645	0.714599	0.762874	1.48413
Three + Variants	1.43632	0.332861	0.118191	0.911986	2.26211		Three Variants	4.11933	3.21527	0.0697163	0.892146	19.0203
Never a Father	Odds Ratio	Standard Error	P Value	95% CI I	95% CI II		Never a Father	Odds Ratio	Standard Error	P Value	95% CI I	95% CI II
One Variant Only	1.13915	0.0192983	1.469e-14	1.10194	1.17761		One Variant Only	1.2319	0.0336956	2.447e-14	1.16759	1.29974
Two Variants	1.35054	0.0745064	5.121e-08	1.21213	1.50475		Two Variants	1.32847	0.204219	0.0646589	0.982877	1.79557
Three + Variants	1.45479	0.328209	0.0965983	0.934897	2.26379		Three Variants	2.20978	1.97596	0.375231	0.383013	12.7493
							Diagnosis: 2+ Variants:
							Child DD Related	2.16927	0.507967	0.00094291	1.37086	3.43269
							Adult DD Related	1.29908	0.257475	0.186771	0.880909	1.91577
							Mental Health Related	1.39857	0.221059	0.0338112	1.02599	1.90645

## Sheet: Table S6
Supplementary Table 6: Rare variant association test results for individuals who only had a pLoF variant or CNV identified, grouped by number of variants identified, and their EA-PGS quintile
Association Test Results for individuals with LoF variants and CNVs only (n= 16,934): Continuous Trait Results
Trait	Beta	Standard Error	P Value	95% CI I	95% CI II
Fluid Intelligence
One Variant
EA-PGS Quintile 1	-0.845557	0.0546175	6.868e-54	-0.952609	-0.738505
EA-PGS Quintile 2	-0.381837	0.054581	2.683e-12	-0.488817	-0.274857
EA-PGS Quintile 3	-0.220042	0.0535886	4.032e-05	-0.325078	-0.115007
EA-PGS Quintile 4	-0.016697	0.0542648	0.758317	-0.123058	0.0896637
EA-PGS Quintile 5	0.377139	0.0508921	1.285e-13	0.277389	0.476889
Two Variants
EA-PGS Quintile 1	-0.733939	0.352064	0.037106	-1.424	-0.0438826
EA-PGS Quintile 2	-0.159505	0.293382	0.586668	-0.734542	0.415533
EA-PGS Quintile 3	-0.202969	0.299502	0.497973	-0.790002	0.384064
EA-PGS Quintile 4	0.131083	0.287557	0.6485	-0.432537	0.694704
EA-PGS Quintile 5	0.0527353	0.302854	0.861766	-0.540868	0.646338
Three Variants
EA-PGS Quintile 1	-4.23808	2.05237	0.0389334	-8.26079	-0.215367
EA-PGS Quintile 2	0	.	.	.	.
EA-PGS Quintile 3	0	.	.	.	.
EA-PGS Quintile 4	-1.40217	1.18479	0.236629	-3.72441	0.920061
EA-PGS Quintile 5	-4.63933	1.45132	0.00139168	-7.48397	-1.7947
Age Left Education	Beta	Standard Error	P Value	95% CI I	95% CI II
One Variant
EA-PGS Quintile 1	-0.543012	0.041621	7.641e-39	-0.62459	-0.461435
EA-PGS Quintile 2	-0.248933	0.0443733	2.034e-08	-0.335905	-0.161961
EA-PGS Quintile 3	-0.150162	0.0464839	0.00123686	-0.241271	-0.0590535
EA-PGS Quintile 4	0.13968	0.0493741	0.0046709	0.0429065	0.236454
EA-PGS Quintile 5	0.231866	0.0528206	1.137e-05	0.128337	0.335395
Two Variants
EA-PGS Quintile 1	-0.431658	0.266854	0.105759	-0.954695	0.0913789
EA-PGS Quintile 2	-0.358666	0.245705	0.144367	-0.840251	0.122918
EA-PGS Quintile 3	-0.0649299	0.262968	0.804978	-0.580351	0.450491
EA-PGS Quintile 4	0.484074	0.271098	0.0741695	-0.0472816	1.01543
EA-PGS Quintile 5	0.0812463	0.297298	0.784637	-0.501461	0.663953
Three Variants
EA-PGS Quintile 1	-1.29243	1.54376	0.402487	-4.31821	1.73336
EA-PGS Quintile 2	-1.26555	1.54371	0.412327	-4.29125	1.76014
EA-PGS Quintile 3	0	.	.	.	.
EA-PGS Quintile 4	-0.578319	1.26036	0.646342	-3.04863	1.892
EA-PGS Quintile 5	-0.726651	1.54397	0.6379	-3.75284	2.29954
Years in Education	Beta	Standard Error	P Value	95% CI I	95% CI II
One Variant
EA-PGS Quintile 1	-2.08363	0.0857004	4.55e-130	-2.25161	-1.91566
EA-PGS Quintile 2	-1.08777	0.0871042	9.398e-36	-1.2585	-0.917051
EA-PGS Quintile 3	-0.541654	0.0882841	8.539e-10	-0.71469	-0.368617
EA-PGS Quintile 4	0.151577	0.0894366	0.0901178	-0.0237183	0.326872
EA-PGS Quintile 5	1.24452	0.0870108	2.411e-46	1.07397	1.41506
Two Variants
EA-PGS Quintile 1	-1.15983	0.492972	0.0186392	-2.12605	-0.193603
EA-PGS Quintile 2	-1.76618	0.495354	0.00036341	-2.73707	-0.795288
EA-PGS Quintile 3	-0.648583	0.505956	0.199883	-1.64025	0.343089
EA-PGS Quintile 4	0.555887	0.476175	0.243052	-0.377414	1.48919
EA-PGS Quintile 5	1.27178	0.503235	0.0114996	0.285438	2.25811
Three Variants
EA-PGS Quintile 1	-0.313348	2.43799	0.897732	-5.0918	4.4651
EA-PGS Quintile 2	-6.53702	3.44772	0.0579587	-13.2945	0.220505
EA-PGS Quintile 3	0	.	.	.	.
EA-PGS Quintile 4	0.369838	2.4377	0.879411	-4.40804	5.14771
EA-PGS Quintile 5	4.23115	2.43798	0.0826541	-0.547287	9.00959
Income	Beta	Standard Error	P Value	95% CI I	95% CI II
One Variant
EA-PGS Quintile 1	-0.403137	0.0209619	3.375e-82	-0.444223	-0.362052
EA-PGS Quintile 2	-0.233744	0.0210524	1.287e-28	-0.275007	-0.192481
EA-PGS Quintile 3	-0.145729	0.0212332	6.791e-12	-0.187346	-0.104111
EA-PGS Quintile 4	-0.0500904	0.0214956	0.0197953	-0.0922218	-0.007959
EA-PGS Quintile 5	0.117785	0.0209452	1.879e-08	0.0767327	0.158838
Two Variants
EA-PGS Quintile 1	-0.429456	0.119238	0.00031643	-0.663163	-0.195749
EA-PGS Quintile 2	-0.277813	0.124498	0.0256541	-0.521829	-0.0337962
EA-PGS Quintile 3	-0.117143	0.121407	0.334611	-0.355102	0.120816
EA-PGS Quintile 4	-0.174748	0.11519	0.12926	-0.40052	0.0510238
EA-PGS Quintile 5	0.0721201	0.125358	0.565083	-0.173583	0.317823
Three Variants
EA-PGS Quintile 1	0.127228	0.772074	0.869112	-1.38604	1.64049
EA-PGS Quintile 2	-1.17899	1.09201	0.280303	-3.31934	0.961356
EA-PGS Quintile 3	0	.	.	.	.
EA-PGS Quintile 4	0.0242562	0.545946	0.964562	-1.0458	1.09431
EA-PGS Quintile 5	0.381199	0.63042	0.545397	-0.854425	1.61682
Townsend Deprivation Index	Beta	Standard Error	P Value	95% CI I	95% CI II
One Variant
EA-PGS Quintile 1	0.771072	0.0509142	9.801e-52	0.671281	0.870864
EA-PGS Quintile 2	0.483416	0.0517981	1.059e-20	0.381892	0.58494
EA-PGS Quintile 3	0.364348	0.052406	3.62e-12	0.261633	0.467064
EA-PGS Quintile 4	0.176569	0.0532406	0.00091219	0.0722172	0.28092
EA-PGS Quintile 5	0.0371258	0.0518473	0.473956	-0.0644946	0.138746
Two Variants
EA-PGS Quintile 1	1.00143	0.290669	0.0005708	0.431724	1.57115
EA-PGS Quintile 2	0.812399	0.295133	0.00591288	0.23394	1.39086
EA-PGS Quintile 3	1.28975	0.301415	1.88e-05	0.698981	1.88053
EA-PGS Quintile 4	0.44908	0.283708	0.113449	-0.106986	1.00515
EA-PGS Quintile 5	-0.0809265	0.29816	0.786069	-0.665319	0.503466
Three Variants
EA-PGS Quintile 1	0.00191241	1.45217	0.998949	-2.84434	2.84816
EA-PGS Quintile 2	6.23316	2.05357	0.00240398	2.20817	10.2582
EA-PGS Quintile 3	0	.	.	.	.
EA-PGS Quintile 4	-0.08106	1.45199	0.95548	-2.92696	2.76484
EA-PGS Quintile 5	0.0167974	1.45217	0.990771	-2.82945	2.86304
Numeric Memory	Beta	Standard Error	P Value	95% CI I	95% CI II
One Variant
EA-PGS Quintile 1	-0.18458	0.0346622	1.018e-07	-0.25252	-0.11664
EA-PGS Quintile 2	-0.121576	0.0337633	0.00031787	-0.187755	-0.0553977
EA-PGS Quintile 3	-0.105549	0.0332975	0.0015271	-0.170814	-0.0402832
EA-PGS Quintile 4	0.00880729	0.0328256	0.788466	-0.055533	0.0731476
EA-PGS Quintile 5	0.10696	0.0304654	0.00044752	0.0472454	0.166674
Two Variants
EA-PGS Quintile 1	-0.0581813	0.225776	0.796644	-0.500718	0.384355
EA-PGS Quintile 2	-0.222516	0.182857	0.223661	-0.580928	0.135897
EA-PGS Quintile 3	-0.0988352	0.189412	0.601814	-0.470096	0.272425
EA-PGS Quintile 4	-0.0707511	0.168829	0.675169	-0.401668	0.260166
EA-PGS Quintile 5	-0.0426766	0.179848	0.812432	-0.395192	0.309839
Three Variants
EA-PGS Quintile 1	-0.703189	0.98394	0.474823	-2.63178	1.2254
EA-PGS Quintile 2	0	.	.	.	.
EA-PGS Quintile 3	0	.	.	.	.
EA-PGS Quintile 4	-1.93286	0.983856	0.0494753	-3.86129	-0.00443664
EA-PGS Quintile 5	2.60243	0.983679	0.00816024	0.674346	4.53051
Reaction Time	Beta	Standard Error	P Value	95% CI I	95% CI II
One Variant
EA-PGS Quintile 1	0.0929893	0.0163874	1.397e-08	0.0608699	0.125109
EA-PGS Quintile 2	0.0586487	0.016689	0.00044134	0.0259382	0.0913591
EA-PGS Quintile 3	0.0578344	0.0168337	0.00059147	0.0248405	0.0908283
EA-PGS Quintile 4	0.0853573	0.017151	6.478e-07	0.0517415	0.118973
EA-PGS Quintile 5	0.047535	0.0166663	0.00434351	0.0148691	0.0802009
Two Variants
EA-PGS Quintile 1	0.326972	0.0937657	0.00048854	0.143192	0.510753
EA-PGS Quintile 2	0.145218	0.0956963	0.129147	-0.0423462	0.332783
EA-PGS Quintile 3	0.19214	0.0967521	0.0470481	0.00250624	0.381774
EA-PGS Quintile 4	-0.0621474	0.0910541	0.494904	-0.240613	0.116318
EA-PGS Quintile 5	0.0871936	0.0957302	0.36239	-0.100437	0.274825
Three Variants
EA-PGS Quintile 1	0.14005	0.466163	0.763849	-0.773628	1.05373
EA-PGS Quintile 2	-1.01098	0.659244	0.125146	-2.3031	0.281136
EA-PGS Quintile 3	0	.	.	.	.
EA-PGS Quintile 4	-0.0127023	0.466117	0.978259	-0.926291	0.900886
EA-PGS Quintile 5	0.233905	0.466164	0.615834	-0.679775	1.14759
Time taken on Pairs Test	Beta	Standard Error	P Value	95% CI I	95% CI II
One Variant
EA-PGS Quintile 1	0.221135	0.0565956	9.342e-05	0.110208	0.332062
EA-PGS Quintile 2	0.217705	0.0576604	0.00015972	0.104691	0.330719
EA-PGS Quintile 3	0.211219	0.0584999	0.0003057	0.0965594	0.325878
EA-PGS Quintile 4	0.120581	0.0593907	0.0423303	0.00417502	0.236986
EA-PGS Quintile 5	0.121398	0.057921	0.0360924	0.00787299	0.234923
Two Variants
EA-PGS Quintile 1	0.226272	0.324652	0.485825	-0.410046	0.86259
EA-PGS Quintile 2	0.366668	0.329626	0.26598	-0.279397	1.01273
EA-PGS Quintile 3	1.05368	0.336874	0.00176178	0.393409	1.71395
EA-PGS Quintile 4	0.185168	0.316996	0.559131	-0.436142	0.806479
EA-PGS Quintile 5	0.596083	0.331521	0.0721771	-0.0536967	1.24586
Three Variants
EA-PGS Quintile 1	1.94078	1.62224	0.231562	-1.23881	5.12037
EA-PGS Quintile 2	-3.31859	2.29422	0.148042	-7.81525	1.17808
EA-PGS Quintile 3	0	.	.	.	.
EA-PGS Quintile 4	0.697026	1.62212	0.667415	-2.48233	3.87638
EA-PGS Quintile 5	-0.66005	1.62235	0.68412	-3.83984	2.51974
Height	Beta	Standard Error	P Value	95% CI I	95% CI II
One Variant
EA-PGS Quintile 1	-1.37396	0.109751	6.389e-36	-1.58907	-1.15884
EA-PGS Quintile 2	-0.705773	0.111868	2.824e-10	-0.925034	-0.486512
EA-PGS Quintile 3	-0.551235	0.113337	1.155e-06	-0.773375	-0.329094
EA-PGS Quintile 4	-0.273637	0.115147	0.017484	-0.499324	-0.0479499
EA-PGS Quintile 5	0.354458	0.112187	0.00158083	0.134572	0.574343
Two Variants
EA-PGS Quintile 1	-0.928275	0.628285	0.139553	-2.15971	0.303161
EA-PGS Quintile 2	-0.768329	0.637817	0.228352	-2.01845	0.481789
EA-PGS Quintile 3	-1.24653	0.651351	0.0556538	-2.52318	0.0301116
EA-PGS Quintile 4	-0.357232	0.61315	0.560152	-1.559	0.844539
EA-PGS Quintile 5	-0.729679	0.641344	0.255235	-1.98671	0.527352
Three Variants
EA-PGS Quintile 1	-2.69034	3.13889	0.391392	-8.84255	3.46187
EA-PGS Quintile 2	-12.2993	4.43903	0.00559473	-20.9998	-3.59881
EA-PGS Quintile 3	0	.	.	.	.
EA-PGS Quintile 4	0.980985	3.13872	0.754629	-5.17091	7.13287
EA-PGS Quintile 5	-4.07591	3.13899	0.194127	-10.2283	2.07649
Association Test Results for individuals with LoF variants and CNVs only (n= 16,934): Binary Trait Results
Trait	Odds Ratio	Standard Error	P Value	95% CI I	95% CI II
Unable To Work
One Variant
EA-PGS Quintile 1	2.53467	0.166323	1.333e-45	2.22878	2.88255
EA-PGS Quintile 2	1.48718	0.122529	1.457e-06	1.26541	1.74781
EA-PGS Quintile 3	1.37039	0.117852	0.00024836	1.15782	1.62198
EA-PGS Quintile 4	1.35661	0.119265	0.00052199	1.14189	1.61172
EA-PGS Quintile 5	0.900801	0.092872	0.310914	0.735987	1.10252
Two Variants
EA-PGS Quintile 1	0.254973	0.256668	0.174599	0.0354515	1.83381
EA-PGS Quintile 2	2.24847	0.890454	0.0407605	1.03464	4.88636
EA-PGS Quintile 3	1.8172	0.772724	0.160123	0.789677	4.18174
EA-PGS Quintile 4	1.50124	0.691428	0.377692	0.608715	3.70245
EA-PGS Quintile 5	0.670363	0.480359	0.576757	0.164577	2.73056
Three Variants
EA-PGS Quintile 1	1	.	.	.	.
EA-PGS Quintile 2	1	.	.	.	.
EA-PGS Quintile 3	1	.	.	.	.
EA-PGS Quintile 4	1	.	.	.	.
EA-PGS Quintile 5	1	.	.	.	.
In Employment	Odds Ratio	Standard Error	P Value	95% CI I	95% CI II
One Variant
EA-PGS Quintile 1	0.712329	0.031172	9.074e-15	0.65378	0.776122
EA-PGS Quintile 2	0.950012	0.0422348	0.248714	0.870738	1.0365
EA-PGS Quintile 3	0.959322	0.0430709	0.354983	0.878512	1.04757
EA-PGS Quintile 4	0.85496	0.0388837	0.00057006	0.782047	0.934671
EA-PGS Quintile 5	1.04308	0.046599	0.345116	0.955632	1.13853
Two Variants
EA-PGS Quintile 1	0.696815	0.175839	0.152287	0.424932	1.14266
EA-PGS Quintile 2	0.795688	0.200879	0.365315	0.485119	1.30508
EA-PGS Quintile 3	0.873272	0.236155	0.616306	0.514	1.48367
EA-PGS Quintile 4	0.676415	0.163057	0.104851	0.421717	1.08494
EA-PGS Quintile 5	1.20271	0.303472	0.464474	0.733468	1.97214
Three Variants
EA-PGS Quintile 1	4.29881	5.5163	0.25576	0.347594	53.1648
EA-PGS Quintile 2	1	.	.	.	.
EA-PGS Quintile 3	1	.	.	.	.
EA-PGS Quintile 4	1	.	.	.	.
EA-PGS Quintile 5	5.74871	7.1273	0.158338	0.506109	65.2976
Has a Degree	Odds Ratio	Standard Error	P Value	95% CI I	95% CI II
One Variant
EA-PGS Quintile 1	0.426848	0.016762	3.23e-104	0.395227	0.460998
EA-PGS Quintile 2	0.640736	0.023986	1.319e-32	0.595408	0.689516
EA-PGS Quintile 3	0.771437	0.0286824	2.963e-12	0.71722	0.829752
EA-PGS Quintile 4	1.06202	0.0394216	0.10498	0.987503	1.14217
EA-PGS Quintile 5	1.71096	0.0632298	7.561e-48	1.59141	1.83949
Two Variants
EA-PGS Quintile 1	0.548694	0.118517	0.00545617	0.359313	0.837893
EA-PGS Quintile 2	0.728471	0.152506	0.130206	0.483296	1.09802
EA-PGS Quintile 3	0.681262	0.147638	0.0765532	0.4455	1.04179
EA-PGS Quintile 4	1.11427	0.219925	0.583538	0.756815	1.64057
EA-PGS Quintile 5	1.53088	0.323812	0.04409	1.01133	2.31733
Three Variants
EA-PGS Quintile 1	1.22375	1.23693	0.841662	0.168781	8.87279
EA-PGS Quintile 2	1	.	.	.	.
EA-PGS Quintile 3	1	.	.	.	.
EA-PGS Quintile 4	0.380645	0.445582	0.409301	0.03838	3.77515
EA-PGS Quintile 5	3.98671	4.6498	0.235722	0.405357	39.2096
Has a Child DD Related Diagnosis	Odds Ratio	Standard Error	P Value	95% CI I	95% CI II
One Variant
EA-PGS Quintile 1	2.00116	0.199003	3.036e-12	1.64678	2.4318
EA-PGS Quintile 2	1.93692	0.19952	1.382e-10	1.58282	2.37024
EA-PGS Quintile 3	1.84629	0.197044	9.166e-09	1.49781	2.27585
EA-PGS Quintile 4	1.53317	0.179451	0.00026118	1.21888	1.9285
EA-PGS Quintile 5	1.3528	0.163138	0.0122177	1.06804	1.7135
Two Variants
EA-PGS Quintile 1	3.15149	1.45126	0.0126787	1.27802	7.7713
EA-PGS Quintile 2	1.23825	0.886043	0.765208	0.304596	5.03378
EA-PGS Quintile 3	2.57303	1.31879	0.0651964	0.942251	7.02622
EA-PGS Quintile 4	1.69471	0.994797	0.368835	0.53634	5.35491
EA-PGS Quintile 5	1.8518	1.08888	0.294697	0.584898	5.86287
Three Variants
EA-PGS Quintile 1	1	.	.	.	.
EA-PGS Quintile 2	1	.	.	.	.
EA-PGS Quintile 3	1	.	.	.	.
EA-PGS Quintile 4	1	.	.	.	.
EA-PGS Quintile 5	18.9059	21.9344	0.0112892	1.94555	183.718
Has an Adult DD Related Diagnosis	Odds Ratio	Standard Error	P Value	95% CI I	95% CI II
One Variant
EA-PGS Quintile 1	1.70104	0.122234	1.437e-13	1.47757	1.9583
EA-PGS Quintile 2	1.3956	0.111073	2.813e-05	1.19403	1.6312
EA-PGS Quintile 3	1.21482	0.103814	0.0227802	1.02747	1.43632
EA-PGS Quintile 4	1.09185	0.0995552	0.335189	0.913165	1.3055
EA-PGS Quintile 5	1.00781	0.0924852	0.93244	0.841909	1.2064
Two Variants
EA-PGS Quintile 1	0.73161	0.42968	0.594655	0.2314	2.31311
EA-PGS Quintile 2	1.044	0.534598	0.932993	0.38267	2.84821
EA-PGS Quintile 3	1.67356	0.709286	0.224353	0.729267	3.84058
EA-PGS Quintile 4	1.52729	0.644673	0.315713	0.667773	3.49314
EA-PGS Quintile 5	1.68308	0.712247	0.2186	0.73433	3.8576
Three Variants
EA-PGS Quintile 1	1	.	.	.	.
EA-PGS Quintile 2	1	.	.	.	.
EA-PGS Quintile 3	1	.	.	.	.
EA-PGS Quintile 4	18.4331	18.5108	0.00370889	2.57519	131.943
EA-PGS Quintile 5	1	.	.	.	.
Has a Mental Health Related Diagnosis	Odds Ratio	Standard Error	P Value	95% CI I	95% CI II
One Variant
EA-PGS Quintile 1	1.62432	0.0964834	3.174e-16	1.4458	1.82487
EA-PGS Quintile 2	1.24444	0.0833097	0.00108833	1.09142	1.41892
EA-PGS Quintile 3	1.13797	0.0802366	0.0667927	0.991093	1.30662
EA-PGS Quintile 4	0.962889	0.0740394	0.622854	0.82818	1.11951
EA-PGS Quintile 5	0.988679	0.0733871	0.878093	0.854816	1.1435
Two Variants
EA-PGS Quintile 1	0.634721	0.324387	0.373763	0.233108	1.72825
EA-PGS Quintile 2	1.94781	0.625855	0.0379908	1.03764	3.65636
EA-PGS Quintile 3	1.38511	0.513543	0.379573	0.66972	2.86468
EA-PGS Quintile 4	1.45408	0.508452	0.284328	0.732737	2.88556
EA-PGS Quintile 5	1.77096	0.593788	0.0882779	0.917927	3.41672
Three Variants
EA-PGS Quintile 1	1	.	.	.	.
EA-PGS Quintile 2	13.6463	19.3289	0.0650182	0.84989	219.114
EA-PGS Quintile 3	1	.	.	.	.
EA-PGS Quintile 4	4.57355	5.28668	0.188437	0.474601	44.0736
EA-PGS Quintile 5	1	.	.	.	.
Never a Parent	Odds Ratio	Standard Error	P Value	95% CI I	95% CI II
One Variant
EA-PGS Quintile 1	0.996459	0.0465233	0.939437	0.909323	1.09195
EA-PGS Quintile 2	1.10622	0.0511668	0.0290691	1.01035	1.21119
EA-PGS Quintile 3	1.2798	0.057629	4.285e-08	1.17169	1.39788
EA-PGS Quintile 4	1.2571	0.0578342	6.577e-07	1.14871	1.37572
EA-PGS Quintile 5	1.40029	0.0610279	1.118e-14	1.28564	1.52516
Two Variants
EA-PGS Quintile 1	1.19052	0.297055	0.484617	0.730038	1.94144
EA-PGS Quintile 2	1.25672	0.320265	0.369905	0.762635	2.0709
EA-PGS Quintile 3	1.49403	0.365556	0.100831	0.924888	2.4134
EA-PGS Quintile 4	1.06311	0.272576	0.811352	0.643181	1.7572
EA-PGS Quintile 5	1.04867	0.284551	0.860963	0.616129	1.78488
Three Variants
EA-PGS Quintile 1	9.78203	12.1496	0.0663362	0.857455	111.596
EA-PGS Quintile 2	1	.	.	.	.
EA-PGS Quintile 3	1	.	.	.	.
EA-PGS Quintile 4	4.43505	4.62589	0.153267	0.574208	34.2552
EA-PGS Quintile 5	2.03613	2.39075	0.544793	0.203871	20.3355
Never Pregnant	Odds Ratio	Standard Error	P Value	95% CI I	95% CI II
One Variant
EA-PGS Quintile 1	0.847756	0.0626606	0.0254474	0.733425	0.97991
EA-PGS Quintile 2	1.06047	0.0731043	0.39439	0.926445	1.21388
EA-PGS Quintile 3	1.26105	0.0838211	0.00048384	1.10702	1.43652
EA-PGS Quintile 4	1.23918	0.083473	0.0014548	1.08591	1.41407
EA-PGS Quintile 5	1.31194	0.0820738	1.425e-05	1.16055	1.48308
Two Variants
EA-PGS Quintile 1	0.452528	0.23681	0.129725	0.162258	1.26207
EA-PGS Quintile 2	1.12845	0.415024	0.742476	0.548814	2.32028
EA-PGS Quintile 3	1.9594	0.66786	0.0484484	1.00459	3.82168
EA-PGS Quintile 4	0.777744	0.315945	0.536079	0.350793	1.72434
EA-PGS Quintile 5	1.38574	0.490547	0.356746	0.692406	2.77335
Three Variants
EA-PGS Quintile 1	3.99615	5.7507	0.335716	0.238074	67.0768
EA-PGS Quintile 2	1	.	.	.	.
EA-PGS Quintile 3	1	.	.	.	.
EA-PGS Quintile 4	7.61601	10.7817	0.151535	0.475018	122.108
EA-PGS Quintile 5	3.1968	3.99668	0.352599	0.275759	37.0596
Never a Father	Odds Ratio	Standard Error	P Value	95% CI I	95% CI II
One Variant
EA-PGS Quintile 1	1.12222	0.0683705	0.0584103	0.995905	1.26455
EA-PGS Quintile 2	1.1406	0.071444	0.0357049	1.00883	1.28959
EA-PGS Quintile 3	1.30291	0.0799944	1.635e-05	1.15519	1.46952
EA-PGS Quintile 4	1.27959	0.0808414	9.529e-05	1.13056	1.44826
EA-PGS Quintile 5	1.49736	0.0915483	4.028e-11	1.32827	1.68799
Two Variants
EA-PGS Quintile 1	2.07258	0.637735	0.0178592	1.13396	3.78815
EA-PGS Quintile 2	1.3802	0.493536	0.367524	0.684802	2.78174
EA-PGS Quintile 3	1.14526	0.400809	0.698345	0.576778	2.27405
EA-PGS Quintile 4	1.37711	0.465665	0.343999	0.709802	2.67177
EA-PGS Quintile 5	0.772867	0.324227	0.539108	0.339637	1.75871
Three Variants
EA-PGS Quintile 1	1	.	.	.	.
EA-PGS Quintile 2	1	.	.	.	.
EA-PGS Quintile 3	1	.	.	.	.
EA-PGS Quintile 4	2.43061	3.45815	0.532466	0.14951	39.5149
EA-PGS Quintile 5	1	.	.	.	.
Overall: LoF and CNV Carriers	Number of Individuals
One Variant:	16429
EA-PGS Quintile 1	3461
EA-PGS Quintile 2	3318
EA-PGS Quintile 3	3227
EA-PGS Quintile 4	3122
EA-PGS Quintile 5	3301
Two Variants:	491
EA-PGS Quintile 1	100
EA-PGS Quintile 2	97
EA-PGS Quintile 3	93
EA-PGS Quintile 4	105
EA-PGS Quintile 5	96
Three Variants:	14
EA-PGS Quintile 1	4
EA-PGS Quintile 2	2
EA-PGS Quintile 3	0
EA-PGS Quintile 4	4
EA-PGS Quintile 5	4

## Sheet: Table S7
Supplementary Table 7: Rare variant association test results for individuals who had a pLoF variant identified in either the 325 subset of DDG2P genes, or the 125 subset of DDG2P genes, grouped by their EA-PGS quintile
Individuals with any LoF variants in the 325 Gene Set: Continuous Trait Results (n = 5776)							Individuals with any LoF variants in the 125 Gene Set: Continuous Trait Results (N = 2407)
Fluid Intelligence	Beta	Standard Error	P Value	95% CI I	95% CI II		Fluid Intelligence	Beta	Standard Error	P Value	95% CI I	95% CI II
EA-PGS Quintile 1	-0.801009	0.0932505	9.055e-18	-0.983783	-0.618235		EA-PGS Quintile 1	-0.995871	0.150861	4.135e-11	-1.29156	-0.700179
EA-PGS Quintile 2	-0.434429	0.0913256	1.973e-06	-0.613429	-0.255428		EA-PGS Quintile 2	-0.548165	0.141117	0.00010274	-0.824759	-0.271571
EA-PGS Quintile 3	-0.214963	0.0896323	0.0164773	-0.390645	-0.0392815		EA-PGS Quintile 3	-0.213832	0.13487	0.112868	-0.47818	0.0505167
EA-PGS Quintile 4	-0.055113	0.0908904	0.544274	-0.233261	0.123035		EA-PGS Quintile 4	-0.266688	0.134187	0.0468821	-0.529698	-0.00367706
EA-PGS Quintile 5	0.201528	0.0851173	0.0179065	0.0346959	0.368361		EA-PGS Quintile 5	0.141024	0.136161	0.300345	-0.125857	0.407904
Age Left Education	Beta	Standard Error	P Value	95% CI I	95% CI II		Age Left Education	Beta	Standard Error	P Value	95% CI I	95% CI II
EA-PGS Quintile 1	-0.575375	0.0698889	1.873e-16	-0.712358	-0.438392		EA-PGS Quintile 1	-0.705205	0.10741	5.236e-11	-0.91573	-0.494679
EA-PGS Quintile 2	-0.258465	0.0725679	0.0003688	-0.400699	-0.116231		EA-PGS Quintile 2	-0.264295	0.113248	0.019612	-0.486263	-0.0423269
EA-PGS Quintile 3	-0.158869	0.0775586	0.0405287	-0.310885	-0.00685321		EA-PGS Quintile 3	-0.191078	0.117851	0.104947	-0.422067	0.0399105
EA-PGS Quintile 4	0.116337	0.0808615	0.150237	-0.0421526	0.274826		EA-PGS Quintile 4	0.17476	0.120878	0.148252	-0.0621622	0.411683
EA-PGS Quintile 5	0.190407	0.0853083	0.0256198	0.0232023	0.357613		EA-PGS Quintile 5	0.0685977	0.1289	0.594606	-0.184048	0.321244
Years in Education	Beta	Standard Error	P Value	95% CI I	95% CI II		Years in Education	Beta	Standard Error	P Value	95% CI I	95% CI II
EA-PGS Quintile 1	-2.38218	0.143933	2.05e-61	-2.66429	-2.10007		EA-PGS Quintile 1	-2.73039	0.224237	4.484e-34	-3.1699	-2.29089
EA-PGS Quintile 2	-1.30812	0.143833	9.713e-20	-1.59003	-1.02621		EA-PGS Quintile 2	-1.06654	0.223794	1.886e-06	-1.50517	-0.627902
EA-PGS Quintile 3	-0.710386	0.14795	1.578e-06	-1.00037	-0.420405		EA-PGS Quintile 3	-0.472066	0.223127	0.0343753	-0.909395	-0.0347375
EA-PGS Quintile 4	0.0565507	0.147974	0.702338	-0.233477	0.346578		EA-PGS Quintile 4	-0.156442	0.22358	0.484109	-0.594657	0.281774
EA-PGS Quintile 5	1.00201	0.143538	2.96e-12	0.720675	1.28334		EA-PGS Quintile 5	0.54928	0.225153	0.0147066	0.10798	0.990579
Income	Beta	Standard Error	P Value	95% CI I	95% CI II		Income	Beta	Standard Error	P Value	95% CI I	95% CI II
EA-PGS Quintile 1	-0.427532	0.0357797	7.127e-33	-0.49766	-0.357404		EA-PGS Quintile 1	-0.45788	0.056026	3.073e-16	-0.567691	-0.348069
EA-PGS Quintile 2	-0.300731	0.0352277	1.41e-17	-0.369777	-0.231684		EA-PGS Quintile 2	-0.383279	0.0548968	2.943e-12	-0.490876	-0.275681
EA-PGS Quintile 3	-0.198892	0.0354004	1.936e-08	-0.268276	-0.129507		EA-PGS Quintile 3	-0.173777	0.0535322	0.00117014	-0.2787	-0.0688535
EA-PGS Quintile 4	-0.14032	0.0357443	8.658e-05	-0.210379	-0.0702616		EA-PGS Quintile 4	-0.184352	0.0539923	0.00063959	-0.290177	-0.0785273
EA-PGS Quintile 5	0.061406	0.0347136	0.0769098	-0.00663266	0.129445		EA-PGS Quintile 5	-0.0146014	0.0544578	0.788606	-0.121339	0.092136
Townsend Deprivation Index	Beta	Standard Error	P Value	95% CI I	95% CI II		Townsend Deprivation Index	Beta	Standard Error	P Value	95% CI I	95% CI II
EA-PGS Quintile 1	0.832814	0.0852897	1.65e-22	0.665646	0.999981		EA-PGS Quintile 1	1.09988	0.132759	1.203e-16	0.839674	1.36009
EA-PGS Quintile 2	0.622083	0.0854265	3.32e-13	0.454648	0.789519		EA-PGS Quintile 2	0.709472	0.133268	1.02e-07	0.448267	0.970678
EA-PGS Quintile 3	0.597703	0.087826	1.014e-11	0.425565	0.769842		EA-PGS Quintile 3	0.662863	0.132268	5.413e-07	0.403618	0.922108
EA-PGS Quintile 4	0.419061	0.088037	1.939e-06	0.246509	0.591614		EA-PGS Quintile 4	0.352572	0.132939	0.00800008	0.0920126	0.613131
EA-PGS Quintile 5	0.137716	0.085276	0.106328	-0.0294251	0.304856		EA-PGS Quintile 5	0.122289	0.133766	0.360614	-0.139892	0.384471
Numeric Memory	Beta	Standard Error	P Value	95% CI I	95% CI II		Numeric Memory	Beta	Standard Error	P Value	95% CI I	95% CI II
EA-PGS Quintile 1	-0.156287	0.0588257	0.00789467	-0.271589	-0.0409845		EA-PGS Quintile 1	-0.278662	0.0991015	0.00492956	-0.472908	-0.0844158
EA-PGS Quintile 2	-0.0856124	0.0555801	0.123491	-0.194553	0.0233285		EA-PGS Quintile 2	-0.0730225	0.0905387	0.419944	-0.250485	0.10444
EA-PGS Quintile 3	-0.133074	0.0554852	0.0164763	-0.241829	-0.0243192		EA-PGS Quintile 3	-0.0574295	0.0834214	0.491191	-0.220941	0.106082
EA-PGS Quintile 4	-0.133151	0.0554374	0.0163217	-0.241812	-0.0244897		EA-PGS Quintile 4	-0.180567	0.081174	0.0261281	-0.339674	-0.0214608
EA-PGS Quintile 5	0.0935203	0.0528824	0.0769981	-0.0101329	0.197174		EA-PGS Quintile 5	-0.0235043	0.087266	0.78767	-0.194552	0.147543
Reaction Time	Beta	Standard Error	P Value	95% CI I	95% CI II		Reaction Time	Beta	Standard Error	P Value	95% CI I	95% CI II
EA-PGS Quintile 1	0.120645	0.0276722	1.304e-05	0.0664074	0.174882		EA-PGS Quintile 1	0.203607	0.0432778	2.548e-06	0.118783	0.288432
EA-PGS Quintile 2	0.0834618	0.0275273	0.00243055	0.0295084	0.137415		EA-PGS Quintile 2	0.177392	0.0430343	3.758e-05	0.0930454	0.26174
EA-PGS Quintile 3	0.0759715	0.02821	0.00708126	0.0206801	0.131263		EA-PGS Quintile 3	0.0534996	0.0425788	0.208944	-0.0299546	0.136954
EA-PGS Quintile 4	0.106783	0.0282905	0.00016044	0.0513341	0.162233		EA-PGS Quintile 4	0.161439	0.0428415	0.00016449	0.0774703	0.245408
EA-PGS Quintile 5	0.0594033	0.0274752	0.0306162	0.00555196	0.113255		EA-PGS Quintile 5	0.122553	0.0431096	0.00447289	0.0380582	0.207048
Time taken on Pairs Test	Beta	Standard Error	P Value	95% CI I	95% CI II		Time taken on Pairs Test	Beta	Standard Error	P Value	95% CI I	95% CI II
EA-PGS Quintile 1	0.158508	0.0949648	0.095097	-0.0276226	0.344639		EA-PGS Quintile 1	0.2318	0.147938	0.117148	-0.0581573	0.521758
EA-PGS Quintile 2	0.304281	0.0953369	0.00141528	0.117421	0.491141		EA-PGS Quintile 2	0.224003	0.148646	0.131826	-0.0673428	0.51535
EA-PGS Quintile 3	0.30627	0.0980852	0.00179395	0.114024	0.498517		EA-PGS Quintile 3	0.105689	0.147696	0.474249	-0.183795	0.395174
EA-PGS Quintile 4	0.270691	0.0981626	0.00582458	0.0782926	0.463089		EA-PGS Quintile 4	0.539961	0.148422	0.00027494	0.249055	0.830867
EA-PGS Quintile 5	0.130224	0.0953949	0.172224	-0.0567496	0.317198		EA-PGS Quintile 5	0.210118	0.149792	0.160703	-0.0834748	0.50371
Height	Beta	Standard Error	P Value	95% CI I	95% CI II		Height	Beta	Standard Error	P Value	95% CI I	95% CI II
EA-PGS Quintile 1	-1.47991	0.184423	1.034e-15	-1.84138	-1.11845		EA-PGS Quintile 1	-1.13376	0.28643	7.557e-05	-1.69517	-0.572362
EA-PGS Quintile 2	-1.15135	0.184493	4.382e-10	-1.51296	-0.789748		EA-PGS Quintile 2	-1.32455	0.288188	4.311e-06	-1.88939	-0.759699
EA-PGS Quintile 3	-0.666474	0.190003	0.00045226	-1.03888	-0.294069		EA-PGS Quintile 3	-0.420346	0.286317	0.142077	-0.981526	0.140834
EA-PGS Quintile 4	-0.496647	0.190186	0.00901958	-0.86941	-0.123884		EA-PGS Quintile 4	0.0461499	0.287653	0.872538	-0.517648	0.609948
EA-PGS Quintile 5	-0.134686	0.184645	0.465739	-0.496589	0.227217		EA-PGS Quintile 5	0.369175	0.2891	0.201613	-0.19746	0.935809
Individuals with any LoF variants in the 325 Gene Set: Binary Trait Results (n = 5776)							Individuals with any LoF variants in the 125 Gene Set: Binary Trait Results (N = 2407)
Unable To Work	Odds Ratio	Standard Error	P Value	95% CI I	95% CI II		Unable To Work	Odds Ratio	Standard Error	P Value	95% CI I	95% CI II
EA-PGS Quintile 1	2.80062	0.293418	8.391e-23	2.28073	3.43901		EA-PGS Quintile 1	3.12637	0.480376	1.185e-13	2.3134	4.22503
EA-PGS Quintile 2	1.37189	0.194122	0.0254444	1.03962	1.81036		EA-PGS Quintile 2	1.91324	0.370738	0.00081341	1.30866	2.79712
EA-PGS Quintile 3	1.60546	0.216828	0.00045614	1.23208	2.09199		EA-PGS Quintile 3	1.92385	0.366865	0.00060067	1.32389	2.79569
EA-PGS Quintile 4	1.48341	0.206874	0.00468842	1.12864	1.94971		EA-PGS Quintile 4	1.32539	0.292237	0.201378	0.860323	2.04186
EA-PGS Quintile 5	1.03244	0.166194	0.842801	0.753085	1.41542		EA-PGS Quintile 5	1.11232	0.269533	0.660445	0.691784	1.7885
In Employment	Odds Ratio	Standard Error	P Value	95% CI I	95% CI II		In Employment	Odds Ratio	Standard Error	P Value	95% CI I	95% CI II
EA-PGS Quintile 1	0.681745	0.0506001	2.449e-07	0.589447	0.788496		EA-PGS Quintile 1	0.676636	0.0782899	0.0007354	0.539345	0.848873
EA-PGS Quintile 2	0.848128	0.0626248	0.0256908	0.733854	0.980197		EA-PGS Quintile 2	0.825833	0.0955065	0.0979872	0.658342	1.03594
EA-PGS Quintile 3	0.965516	0.0727177	0.641252	0.833012	1.1191		EA-PGS Quintile 3	0.976195	0.109692	0.830225	0.783231	1.2167
EA-PGS Quintile 4	0.806392	0.0616002	0.00484848	0.694262	0.936633		EA-PGS Quintile 4	0.788077	0.0919977	0.0413363	0.626905	0.990684
EA-PGS Quintile 5	0.913462	0.0677617	0.222403	0.789855	1.05641		EA-PGS Quintile 5	0.858034	0.099742	0.18779	0.683214	1.07759
Has a Degree	Odds Ratio	Standard Error	P Value	95% CI I	95% CI II		Has a Degree	Odds Ratio	Standard Error	P Value	95% CI I	95% CI II
EA-PGS Quintile 1	0.434656	0.0286583	1.32e-36	0.381964	0.494616		EA-PGS Quintile 1	0.358104	0.0385337	1.38e-21	0.290012	0.442184
EA-PGS Quintile 2	0.608088	0.0380516	1.875e-15	0.537901	0.687435		EA-PGS Quintile 2	0.599159	0.0586031	1.632e-07	0.494638	0.725767
EA-PGS Quintile 3	0.755433	0.0472394	7.289e-06	0.668294	0.853933		EA-PGS Quintile 3	0.780204	0.07343	0.00836038	0.648778	0.938254
EA-PGS Quintile 4	0.995614	0.0612441	0.94303	0.882531	1.12319		EA-PGS Quintile 4	0.93142	0.0868444	0.446081	0.775855	1.11818
EA-PGS Quintile 5	1.48438	0.0893367	5.272e-11	1.31921	1.67022		EA-PGS Quintile 5	1.33302	0.124894	0.00215506	1.10939	1.60172
Has a Child DD Related Diagnosis	Odds Ratio	Standard Error	P Value	95% CI I	95% CI II		Has a Child DD Related Diagnosis	Odds Ratio	Standard Error	P Value	95% CI I	95% CI II
EA-PGS Quintile 1	2.72727	0.392098	2.983e-12	2.05755	3.61497		EA-PGS Quintile 1	2.64439	0.595786	1.588e-05	1.70039	4.11247
EA-PGS Quintile 2	2.96153	0.411899	5.894e-15	2.25491	3.88959		EA-PGS Quintile 2	2.13954	0.532548	0.00224521	1.31356	3.48491
EA-PGS Quintile 3	2.71474	0.404928	2.149e-11	2.02658	3.63657		EA-PGS Quintile 3	2.2894	0.554546	0.00062726	1.42411	3.68047
EA-PGS Quintile 4	2.16392	0.354483	2.451e-06	1.56965	2.98319		EA-PGS Quintile 4	1.72322	0.4705	0.0462475	1.0091	2.94272
EA-PGS Quintile 5	1.93966	0.325287	7.798e-05	1.39629	2.69448		EA-PGS Quintile 5	1.64122	0.464453	0.0799948	0.942504	2.85792
Has an Adult DD Related Diagnosis	Odds Ratio	Standard Error	P Value	95% CI I	95% CI II		Has an Adult DD Related Diagnosis	Odds Ratio	Standard Error	P Value	95% CI I	95% CI II
EA-PGS Quintile 1	2.09317	0.230477	1.964e-11	1.68686	2.59735		EA-PGS Quintile 1	2.22371	0.370877	1.654e-06	1.60366	3.0835
EA-PGS Quintile 2	1.23025	0.170451	0.134745	0.937695	1.61409		EA-PGS Quintile 2	1.48032	0.295374	0.0493125	1.00118	2.18877
EA-PGS Quintile 3	1.30978	0.181754	0.05181	0.997885	1.71917		EA-PGS Quintile 3	1.46747	0.292722	0.0545112	0.992605	2.16951
EA-PGS Quintile 4	1.30284	0.180825	0.0566444	0.992544	1.71014		EA-PGS Quintile 4	1.74027	0.321047	0.00267134	1.21223	2.49831
EA-PGS Quintile 5	1.35655	0.179418	0.0211327	1.04678	1.75799		EA-PGS Quintile 5	1.41887	0.288245	0.0850364	0.952843	2.11283
Has a Mental Health Related Diagnosis	Odds Ratio	Standard Error	P Value	95% CI I	95% CI II		Has a Mental Health Related Diagnosis	Odds Ratio	Standard Error	P Value	95% CI I	95% CI II
EA-PGS Quintile 1	1.64373	0.16243	4.927e-07	1.35431	1.99501		EA-PGS Quintile 1	2.04741	0.288996	3.842e-07	1.55258	2.69993
EA-PGS Quintile 2	1.21851	0.135141	0.0747529	0.980454	1.51438		EA-PGS Quintile 2	1.49224	0.237605	0.0119405	1.09221	2.03879
EA-PGS Quintile 3	1.16969	0.136363	0.178795	0.93076	1.46996		EA-PGS Quintile 3	1.1642	0.205377	0.388781	0.823887	1.64509
EA-PGS Quintile 4	0.951049	0.121745	0.695007	0.740013	1.22227		EA-PGS Quintile 4	1.13899	0.203672	0.466743	0.802249	1.61708
EA-PGS Quintile 5	1.33687	0.14414	0.00708678	1.08221	1.65145		EA-PGS Quintile 5	1.4168	0.232986	0.0341199	1.02644	1.95562
Never a Parent	Odds Ratio	Standard Error	P Value	95% CI I	95% CI II		Never a Parent	Odds Ratio	Standard Error	P Value	95% CI I	95% CI II
EA-PGS Quintile 1	1.0764	0.082821	0.33867	0.925717	1.2516		EA-PGS Quintile 1	1.19556	0.138743	0.123772	0.952336	1.5009
EA-PGS Quintile 2	1.20553	0.0906024	0.0128774	1.04042	1.39686		EA-PGS Quintile 2	1.24041	0.14557	0.0663877	0.985534	1.5612
EA-PGS Quintile 3	1.51274	0.109764	1.166e-08	1.3122	1.74392		EA-PGS Quintile 3	1.62045	0.17542	8.233e-06	1.31066	2.00347
EA-PGS Quintile 4	1.35274	0.100757	4.985e-05	1.169	1.56536		EA-PGS Quintile 4	1.40052	0.155969	0.00248917	1.12589	1.74214
EA-PGS Quintile 5	1.37687	0.0987344	8.204e-06	1.19633	1.58464		EA-PGS Quintile 5	1.40213	0.157107	0.00255729	1.12567	1.74648
Never Pregnant	Odds Ratio	Standard Error	P Value	95% CI I	95% CI II		Never Pregnant	Odds Ratio	Standard Error	P Value	95% CI I	95% CI II
EA-PGS Quintile 1	0.893053	0.108313	0.351023	0.704109	1.1327		EA-PGS Quintile 1	0.988739	0.183073	0.951231	0.68782	1.42131
EA-PGS Quintile 2	1.13135	0.126832	0.270958	0.908181	1.40936		EA-PGS Quintile 2	1.24205	0.206258	0.191797	0.896983	1.71985
EA-PGS Quintile 3	1.40933	0.15129	0.00139245	1.14192	1.73935		EA-PGS Quintile 3	1.46641	0.23445	0.0166482	1.07192	2.00607
EA-PGS Quintile 4	1.24106	0.136166	0.0490213	1.00093	1.53881		EA-PGS Quintile 4	1.36046	0.21741	0.0540778	0.994621	1.86085
EA-PGS Quintile 5	1.25143	0.128041	0.028369	1.02404	1.52932		EA-PGS Quintile 5	1.17378	0.194847	0.334416	0.847791	1.62512
Never a Father	Odds Ratio	Standard Error	P Value	95% CI I	95% CI II		Never a Father	Odds Ratio	Standard Error	P Value	95% CI I	95% CI II
EA-PGS Quintile 1	1.24476	0.125726	0.0301824	1.0212	1.51726		EA-PGS Quintile 1	1.38601	0.209535	0.0308335	1.03058	1.86402
EA-PGS Quintile 2	1.26896	0.129277	0.0193826	1.03927	1.5494		EA-PGS Quintile 2	1.22962	0.204274	0.2134	0.8879	1.70286
EA-PGS Quintile 3	1.61962	0.16065	1.166e-06	1.33347	1.96718		EA-PGS Quintile 3	1.79017	0.266097	8.947e-05	1.33773	2.39563
EA-PGS Quintile 4	1.46838	0.150237	0.00017356	1.20157	1.79444		EA-PGS Quintile 4	1.43907	0.224466	0.0196158	1.06001	1.95368
EA-PGS Quintile 5	1.52984	0.155196	2.777e-05	1.25399	1.86637		EA-PGS Quintile 5	1.66441	0.257074	0.00097197	1.22967	2.25284
Overall: 325 Gene Set	Number of Individuals						Overall: 125 Gene Set	Number of Individuals
EA-PGS Quintile 1	1186						EA-PGS Quintile 1	484
EA-PGS Quintile 2	1182						EA-PGS Quintile 2	480
EA-PGS Quintile 3	1115						EA-PGS Quintile 3	486
EA-PGS Quintile 4	1111						EA-PGS Quintile 4	482
EA-PGS Quintile 5	1182						EA-PGS Quintile 5	475

## Sheet: Table S8
Supplementary Table 8: Rare variant association test results for individuals with a rare variant in any of the 599 DDG2P genes, grouped by the type of variant they carried, and their EA-PGS quintile
Results per quintile for each variant type for fluid intelligence:
Variant Type:	Beta	Standard Error	P Value	95% CI I	95% CI II
Any rare variant:
EA-PGS Quintile 1	-0.710489	0.0309423	6.29e-116	-0.771137	-0.649842
EA-PGS Quintile 2	-0.326953	0.0304548	7.523e-27	-0.386645	-0.267261
EA-PGS Quintile 3	-0.17279	0.0298958	7.537e-09	-0.231386	-0.114193
EA-PGS Quintile 4	0.0455964	0.0298453	0.12658	-0.0129009	0.104094
EA-PGS Quintile 5	0.386677	0.0291306	3.971e-40	0.32958	0.443773
LoF variant
EA-PGS Quintile 1	-0.837328	0.0589253	1.053e-45	-0.952824	-0.721833
EA-PGS Quintile 2	-0.354667	0.0589468	1.797e-09	-0.470205	-0.23913
EA-PGS Quintile 3	-0.180034	0.0581339	0.00195715	-0.293978	-0.0660899
EA-PGS Quintile 4	-0.0056109	0.0581559	0.92314	-0.119598	0.108376
EA-PGS Quintile 5	0.366712	0.0546243	1.93e-11	0.259647	0.473778
Missense variant
EA-PGS Quintile 1	-0.649551	0.0365354	1.975e-70	-0.721162	-0.577941
EA-PGS Quintile 2	-0.291455	0.0357223	3.481e-16	-0.361472	-0.221439
EA-PGS Quintile 3	-0.14535	0.035161	3.575e-05	-0.214267	-0.0764339
EA-PGS Quintile 4	0.0776273	0.034646	0.0250584	0.00972035	0.145534
EA-PGS Quintile 5	0.424906	0.0341924	2.177e-35	0.357888	0.491924
CNV Duplication
EA-PGS Quintile 1	-0.75731	0.123868	9.829e-10	-1.0001	-0.514524
EA-PGS Quintile 2	-0.665782	0.117723	1.566e-08	-0.896523	-0.435041
EA-PGS Quintile 3	-0.461652	0.116558	7.488e-05	-0.69011	-0.233195
EA-PGS Quintile 4	-0.177072	0.124001	0.153303	-0.420117	0.0659732
EA-PGS Quintile 5	0.298554	0.112091	0.00773698	0.0788517	0.518257
CNV Deletion
EA-PGS Quintile 1	-1.27228	0.140748	1.653e-19	-1.54815	-0.99641
EA-PGS Quintile 2	-0.517718	0.135814	0.00013811	-0.783918	-0.251517
EA-PGS Quintile 3	-0.563649	0.12625	8.049e-06	-0.811103	-0.316195
EA-PGS Quintile 4	-0.123565	0.14004	0.377592	-0.398048	0.150918
EA-PGS Quintile 5	-0.0631773	0.130897	0.629349	-0.31974	0.193386
No variant
EA-PGS Quintile 1	-0.525466	0.0157388	2.07e-242	-0.556314	-0.494618
EA-PGS Quintile 2	-0.213106	0.0155319	8.707e-43	-0.243548	-0.182663
EA-PGS Quintile 3	Comparison Set	.	.	.	.
EA-PGS Quintile 4	0.215384	0.0154452	3.853e-44	0.185111	0.245656
EA-PGS Quintile 5	0.511991	0.0153386	1.79e-242	0.481928	0.542055
Overall: Any Variant	Number of Individuals
EA-PGS Quintile 1	11122
EA-PGS Quintile 2	10935
EA-PGS Quintile 3	10858
EA-PGS Quintile 4	10752
EA-PGS Quintile 5	10778
Overall: Any LoF Variant	Number of Individuals
EA-PGS Quintile 1	2940
EA-PGS Quintile 2	2798
EA-PGS Quintile 3	2733
EA-PGS Quintile 4	2676
EA-PGS Quintile 5	2842
Overall: Any Missense Variant	Number of Individuals
EA-PGS Quintile 1	7889
EA-PGS Quintile 2	7853
EA-PGS Quintile 3	7876
EA-PGS Quintile 4	7864
EA-PGS Quintile 5	7729
Overall: Any CNV Deletion	Number of Individuals
EA-PGS Quintile 1	565
EA-PGS Quintile 2	519
EA-PGS Quintile 3	533
EA-PGS Quintile 4	512
EA-PGS Quintile 5	515
Overall: Any CNV Duplication	Number of Individuals
EA-PGS Quintile 1	693
EA-PGS Quintile 2	732
EA-PGS Quintile 3	681
EA-PGS Quintile 4	613
EA-PGS Quintile 5	629
Overall: No Variant	Number of Individuals
EA-PGS Quintile 1	72850
EA-PGS Quintile 2	73035
EA-PGS Quintile 3	73114
EA-PGS Quintile 4	73220
EA-PGS Quintile 5	73190
Q1	83972
Q2	83970
Q3	83972
Q4	83972
Q5	83968

## Sheet: Table S9
Supplementary Table 9: Rare variant association tests for phenotypic "deviators", where their EA-PGS does not correlate with correlated phenotypes (fluid intelligence scores or their qualifications), tested against both individuals who have the same EA-PGS score (defined as the same EA-PGS decile), or compared to the rest of UK Biobank. Odds ratio relates to the likelihood of an individual who is…
Fluid Intelligence Deviators: (n=155)							Qualifications Deviators: (n=3222)
Vs Those in the same EA-PGS Decile (10)							Vs Those in the same EA-PGS Decile (10)
Variant Type	Odds Ratio	Standard Error	P Value	95% CI I	95% CI II		Variant Type	Odds Ratio	Standard Error	P Value	95% CI I	95% CI II
Any variant	1.68085	0.340288	0.0103152	1.13033	2.49951		Any variant	1.2239	0.0616445	6.039e-05	1.10885	1.35088
CNV or LoF Variant	2.79996	0.707084	4.56e-05	1.70685	4.59313		CNV or LoF Variant	1.43779	0.107254	1.13e-06	1.24222	1.66414
CNV Deletion	4.73531	2.43166	0.00245989	1.73078	12.9555		CNV Deletion	1.89663	0.326359	0.00019936	1.35368	2.65737
CNV Duplication	4.05314	1.86372	0.00233803	1.64585	9.98143		CNV Duplication	1.7125	0.272214	0.00071363	1.25408	2.33849
LoF	2.11246	0.694892	0.0229985	1.10863	4.02523		LoF	1.26746	0.118016	0.0109125	1.05603	1.52122
Missense	1.00214	0.282713	0.993967	0.576493	1.74204		Missense	1.11515	0.0683983	0.0755899	0.988833	1.2576
No Variant	0.594937	0.120445	0.0103152	0.400078	0.884701		No Variant	0.817063	0.0411534	6.039e-05	0.740257	0.901838
Vs Decile 1-9							Vs Decile 1-9
Variant Type	Odds Ratio	Standard Error	P Value	95% CI I	95% CI II		Variant Type	Odds Ratio	Standard Error	P Value	95% CI I	95% CI II
Any variant	1.63006	0.328715	0.0153937	1.09787	2.42022		Any variant	1.30286	0.0696823	7.552e-07	1.1732	1.44685
CNV or LoF Variant	2.771	0.695941	4.947e-05	1.69377	4.53332		CNV or LoF Variant	1.55969	0.124852	2.813e-08	1.33322	1.82464
CNV Deletion	4.40852	2.23813	0.0034759	1.62987	11.9243		CNV Deletion	2.13903	0.404705	5.85e-05	1.47628	3.09931
CNV Duplication	4.28097	1.94939	0.0014058	1.75363	10.4507		CNV Duplication	1.88725	0.326487	0.00024131	1.34455	2.64902
LoF	2.07743	0.680353	0.0255824	1.09336	3.94723		LoF	1.36214	0.135155	0.00184088	1.12141	1.65455
Missense	0.969155	0.272499	0.911276	0.558546	1.68162		Missense	1.16869	0.0758563	0.0163195	1.02909	1.32724
No Variant	0.613475	0.123713	0.0153937	0.413185	0.910855		No Variant	0.76754	0.0410511	7.552e-07	0.691155	0.852367
Fluid Intelligence Reverse Deviators: (n=85)							Qualifications Reverse Deviators (n=7463)
Vs Those in the same EA-PGS Decile (1)							Vs Those in the same EA-PGS Decile (1)
Variant Type	Odds Ratio	Standard Error	P Value	95% CI I	95% CI II		Variant Type	Odds Ratio	Standard Error	P Value	95% CI I	95% CI II
Any variant	0.580706	0.12249	0.00997501	0.384069	0.878017		Any variant	0.913498	0.0372529	0.0265171	0.843326	0.98951
CNV or LoF Variant	0.31566	0.131666	0.00570173	0.139371	0.714934		CNV or LoF Variant	0.78274	0.0529739	0.00029523	0.685504	0.893767
CNV Deletion	1	.	.	.	.		CNV Deletion	0.798361	0.140481	0.200618	0.565484	1.12714
CNV Duplication	1.10727	0.663766	0.865031	0.341969	3.58523		CNV Duplication	0.7972	0.12979	0.163881	0.57941	1.09685
LoF	0.219243	0.128157	0.00942682	0.0697207	0.689429		LoF	0.784054	0.0628474	0.00240523	0.670064	0.917436
Missense	0.740397	0.173911	0.200679	0.467225	1.17328		Missense	0.983728	0.0470602	0.731647	0.895684	1.08043
No Variant	1.72204	0.363237	0.00997501	1.13893	2.6037		No Variant	1.09469	0.0446421	0.0265171	1.0106	1.18578
Vs Decile 2-10							Vs Decile 2-10
Variant Type	Odds Ratio	Standard Error	P Value	95% CI I	95% CI II		Variant Type	Odds Ratio	Standard Error	P Value	95% CI I	95% CI II
Any variant	0.694057	0.258036	0.325948	0.334916	1.43831		Any variant	0.963559	0.0342614	0.296486	0.898694	1.03311
CNV or LoF Variant	0.749499	0.440719	0.623868	0.236728	2.37298		CNV or LoF Variant	0.864298	0.0519696	0.0152914	0.768212	0.972401
CNV Deletion	1	.	.	.	.		CNV Deletion	0.865597	0.135132	0.355199	0.637428	1.17544
CNV Duplication	2.7903	1.99836	0.151912	0.685547	11.357		CNV Duplication	0.802963	0.116017	0.12881	0.604936	1.06582
LoF	0.361376	0.363573	0.311689	0.0503014	2.59619		LoF	0.886672	0.0632102	0.0915614	0.771048	1.01963
Missense	0.645319	0.29769	0.342367	0.261282	1.59382		Missense	1.00708	0.0417153	0.86469	0.928554	1.09225
No Variant	1.4408	0.53566	0.325948	0.695259	2.98582		No Variant	1.03782	0.0369018	0.296486	0.967956	1.11273

## Sheet: Table S10
Supplementary Table 10: Association test results showing the difference in phenotype between individuals who carry a rare DDG2P variant and also have either an Adult or Child-DD related diagnosis, and those who carry a rare variant but do not have a clinical diagnosis
Association results between DD clinically diagnosed rare variant carrier (n=3602), and non-clinically diagnosed rare variant carriers (n= 50,843):
Trait:	Beta	Standard Error	P Value	95% CI I	95% CI II
Fluid Intelligence	-0.451136	0.0532824	2.645e-17	-0.555572	-0.3467
Age Left Education	-0.280713	0.0414424	1.274e-11	-0.361941	-0.199484
Years in Education	-1.09535	0.0840343	8.852e-39	-1.26006	-0.93064
Income	-0.518352	0.0203486	3.29e-142	-0.558235	-0.478468
Townsend Deprivation Index	1.15078	0.0507059	1.59e-113	1.0514	1.25017
Numeric Memory	-0.184385	0.0334656	3.648e-08	-0.249981	-0.118788
Reaction Time	0.191215	0.016026	8.869e-33	0.159804	0.222626
Time Taken on Pairs Test	0.327577	0.0557928	4.347e-09	0.218223	0.436931
Height	-0.862854	0.108802	2.222e-15	-1.07611	-0.649601
Trait:	Odds Ratio	Standard Error	P Value	95% CI I	95% CI II
Unable to Work	6.66984	0.318728	4.51e-308	6.07351	7.32472
In Employment	0.338859	0.0143816	2.07e-143	0.311812	0.368252
Has a Degree	0.705694	0.0248214	3.757e-23	0.658684	0.756059
Never a Parent	1.43569	0.0574037	1.498e-19	1.32748	1.55272
Never Pregnant	1.22561	0.0704786	0.00040348	1.09498	1.37183
Never a Father	1.68963	0.0954838	1.673e-20	1.51247	1.88753
(Has a mental health related diagnosis)	7.73602	0.310642	4.51e-308	7.15051	8.36946
